# Supplementary material for: Molecular Characterization and Target Prediction of Candidate miRNAs Related to Abiotic Stress Responses and/or Storage Root Development in Sweet Potato
Source: Genes (Basel). 2022 Jan 6;13(1):110. doi: 10.3390/genes13010110 (PMC8774570; doi:10.3390/genes13010110)
Supplement: Supplementary file 1 [file genes-13-00110-s001.zip]

Archive with 3 entries (2 files):
- genes-1509958-Supplementary/
- genes-1509958-Supplementary/Table S1.xlsx
- genes-1509958-Supplementary/Table S2.xlsx
