# Supplementary material for: Molecular Characterization and Target Prediction of Candidate miRNAs Related to Abiotic Stress Responses and/or Storage Root Development in Sweet Potato
Source: Genes (Basel). 2022 Jan 6;13(1):110. doi: 10.3390/genes13010110 (PMC8774570; doi:10.3390/genes13010110)
Supplement: Supplementary file 1 [file genes-13-00110-s001.zip › genes-1509958-Supplementary/Table S1.xlsx]

## Sheet: Sheet1
Table S1. The sequences of the mature miRNAs and pre-miRNAs.
miRNA	mature miRNA sequence (5'-3')	pre-miRNA sequences (5'-3')
miR156g	CGACAGAAGAGAGUGAGCAC	AUAACGAAGGCGACAGAAGAGAGUGAGCACACAUGGCUCUUUUUCUAGCAUGCUCAUGCUCGAAAGCUCUGCGUGCUUACUCUCUUCUUGUCUCCUGCUCUCU
miR157d	UGACAGAAGAUAGAGAGCAC	GUGGAGGGUGAUAGUGUGGUUGCUGACAGAAGAUAGAGAGCACUAAGGAUGCUAUGCAAAACAGACACAGAUAUGUGUUUCUAAUUGUAUUUCAUACUUUAACCUCAAAGUUGAUAUAAAAAAAGAAAGAAAGAUAGAAGAGCUAGAAGACUAUCUGCAUCUCUAUUCCUAUGUGCUCUCUAUGCUUCUGUCAUCACCUUUCUUUCUCUAUUUCUCUCUAC
miR158a-3p	UCCCAAAUGUAGACAAAGCA	ACACGUCAUCUCUGUGCUUCUUUGUCUACAAUUUUGGAAAAAGUGAUGACGCCAUUGCUCUUUCCCAAAUGUAGACAAAGCAAUACCGUGAUGAUGUCGU
miR161.1	UGAAAGUGACUACAUCGGGGU	UGCUUGAUCUCGGUUUUUGACCAGUUUAUUGCGUCGAUCAAUGCAUUGAAAGUGACUACAUCGGGGUUCCGAUUUUUUUUGUUCUUCAUAUGAUGAAGCGGAAACAGUAAUCAACCCUGGUUUAGUCACUUUCACUGCAUUAAUCAAUGCAUUUGUAAAAAGAGGGAAAAGCA
miR167d	UGAAGCUGCCAGCAUGAUCUGG	UGUUGGUUUUUAGAAGCUGAAGCUGCCAGCAUGAUCUGGUAAUCGCUACAUACGACAUACACACAUCACUAAACUUCUUUAUAAUUUAUGCACACACAUACAGCUCUUAAUGGCCACAACUCAAAGUUAUAAUUAGUGCAUGAUCUCUAGUUAUUUGACUGCUUUUAAUAUAUGUUUAUGGAUUCACGCAUGUGUGUGUAUGUACAUAAUUUACAUGCAUGCACUUUGUGUAUGGUACACAUCAAUUUGAACCCGUUCAAAAUUCUGUUUUUAUUAGUAUAUAUAUAGAUGUAUGUGGUGUGUGUGUCAGUGUGUGUGUGUGUUUAUAGAUAGUAGUACUAGGUCAUCCUGCAGCUUCAGUCACUAAAUCACCAACA
miR397a	UCAUUGAGUGCAGCGUUGAUG	UGAAUGAACAUCAUUGAGUGCAGCGUUGAUGUAAUUUCGUUUUGUUUUUCAUUGUUGAAUGGAUUAAAAGAAUUUAUACCAGCGUUGCGCUCAAUUAUGUUUUUCUA
novel 104	UCACCGGCACUGCACUCAACC	UUGAGUGCAGCGUUGAUGAGAAUGGAAAUGGGCACGACAAUCUCCACUCCAUUAUAAUUCUCACCGGCACUGCACUCAACC
novel 120	ACCGAAAGAAACCAAACUAGG	UUUGUGACUUUGGUUGCCAAACGACCGAAAGAAACCAAACUAGG
novel 140	AGCUACUGACUCGUUGGUUCG	AGCUACUGACUCGUUGGUUCGAGAACUCAUCGACAAUUGUAAUAGGAGAGAUAUUGGAUGGGUUUCCGAUCCAACGAUGCAGGAGCUGU
novel 214	AACAUCUGUGACUAUAACUCUGCC	UACGUGUCAUAUUGUGUCUUGUCAUCAAGUUAAAGUUAACAUCUGUGACUAUAACUCUGCC
novel 359	UUCAUCUUCCGCAUGGGCUUC	UUCAUCUUCCGCAUGGGCUUCAAUUCUUCUUUUUCUUCUGUUGAAGAAUUGAAUUGAAUUGAAGAAGCCCAUGCGGAGGAUGAAUACGGCA
novel 522	CUAACAUUUCUGGAAGGAUUCC	GAAAUUCAGAAAUGACAGGCUCAAAAGUGUCUGCUAACAUUUCUGGAAGGAUUCC
