# Supplementary material for: Molecular Characterization and Target Prediction of Candidate miRNAs Related to Abiotic Stress Responses and/or Storage Root Development in Sweet Potato
Source: Genes (Basel). 2022 Jan 6;13(1):110. doi: 10.3390/genes13010110 (PMC8774570; doi:10.3390/genes13010110)
Supplement: Supplementary file 1 [file genes-13-00110-s001.zip › genes-1509958-Supplementary/Table S2.xlsx]

## Sheet: Sheet1
Table S2. Primers used in qRT-PCR and reverse transcription of miRNAs.
miRNAs/targets	primers for reverse transcription (5'-3')	forward primers for q-RTPCR (5'-3')	reverse primers for q-RTPCR (5'-3')
miR156g	GTCGTATCCAGTGCAGGGTCCGAGGTATTCGCACTGGATACGACGTGCTCA	CGACAGAAGAGAGUGAGCAC	GTGCAGGGTCCGAGGT
miR157d	GTCGTATCCAGTGCAGGGTCCGAGGTATTCGCACTGGATACGACGTGCTCT	TGACAGAAGATAGAGAGCAC	GTGCAGGGTCCGAGGT
miR158a-3p	GTCGTATCCAGTGCAGGGTCCGAGGTATTCGCACTGGATACGACTGCTTTG	TCCCAAATGTAGACAAAGCA	GTGCAGGGTCCGAGGT
miR161.1	GTCGTATCCAGTGCAGGGTCCGAGGTATTCGCACTGGATACGACACCCCGA	TGAAAGTGACTACATCGGGGT	GTGCAGGGTCCGAGGT
miR167d	GTCGTATCCAGTGCAGGGTCCGAGGTATTCGCACTGGATACGACCCAGATC	TGAAGCTGCCAGCATGATCTGG	GTGCAGGGTCCGAGGT
miR397a	GTCGTATCCAGTGCAGGGTCCGAGGTATTCGCACTGGATACGACCATCAAC	TCATTGAGTGCAGCGTTGATG	GTGCAGGGTCCGAGGT
novel 104	GTCGTATCCAGTGCAGGGTCCGAGGTATTCGCACTGGATACGACGGTTGAG	TCACCGGCACTGCACTCAACC	GTGCAGGGTCCGAGGT
novel 120	GTCGTATCCAGTGCAGGGTCCGAGGTATTCGCACTGGATACGACCCTAGTT	ACCGAAAGAAACCAAACTAGG	GTGCAGGGTCCGAGGT
novel 140	GTCGTATCCAGTGCAGGGTCCGAGGTATTCGCACTGGATACGACCGAACCA	AGCTACTGACTCGTTGGTTCG	GTGCAGGGTCCGAGGT
novel 214	GTCGTATCCAGTGCAGGGTCCGAGGTATTCGCACTGGATACGACGGCAGAG	AACATCTGTGACTATAACTCTGCC	GTGCAGGGTCCGAGGT
novel 359	GTCGTATCCAGTGCAGGGTCCGAGGTATTCGCACTGGATACGACGAAGCCC	TTCATCTTCCGCATGGGCTTC	GTGCAGGGTCCGAGGT
novel 522	GTCGTATCCAGTGCAGGGTCCGAGGTATTCGCACTGGATACGACGGAATCC	CTAACATTTCTGGAAGGATTCC	GTGCAGGGTCCGAGGT
IbSPL3-like		GGAGACGAGTTGAGCCCCC	GCGGTCAATGAATGTGGAAAT
IbSPL1-like		GGGTCATTCGGGGGAGC	CTTGTGATGTTGGTGGGCG
IbBEL7-like		AACCAAGTGTCCCTCGCTCT	GTCTGCTTTGCCAATGTCCA
IbPPR-like		TGAAGCAAGCAGGAAACGAG	GTGAACTGATCTGCTCCATTACG
IbARF8-like		TGTCCTGAAGGGAGCAGTAATCT	GGAGAAGTCCGGGAGAGTCTATAC
IbLaccase3-like		TTGCCACGGTGCTGAGGT	AAAGCAGGTAGGCTATAACTCCAGT
IbHB6-like		CTCTTTCTCCTCGCCTCCG	CCTTCCCGCAAACATCG
IbFRUCT2-like		TGCTCAAGGAGGAAGAACGG	ACTCGTCCAAGGGGAATCG
IbACCox1-like		TCCAGGAGCCCTCATCATAAAC	TGCCTCCTTGTTAGCAATCACT
IbPyruvate kinase-like		TTCTGAGGGATAGCGGGATG	CAAAAACCAAGCAAGAACAACCT
IbWRKY51-like		AGGAGCATCGGACCTGACC	TTTCCAAACGCACCCTAACTG
Iblycopene-β-cyclase-like		GAATCCCGACCTTTCTTTATGC	TCATATCTAAGCCGGGACGAG
ARF		CTTTGCCAAGAAGGAGATGC	TCTTGTCCTGACCACCAACA
